# Supplementary material for: Development and Clinical Validation of a Skin Test for In Vivo Assessment of SARS-CoV-2 Specific T-Cell Immunity
Source: Viruses. 2025 Aug 29;17(9):1186. doi: 10.3390/v17091186 (PMC12474111; doi:10.3390/v17091186)
Supplement: Supplementary file 1 [file viruses-17-01186-s001.zip]

Archive with 1 entries (1 files):
- viruses-3824597-supplementary.pdf
